# Supplementary material for: Fecal Microbiota Transplantation Could Improve Chronic Diarrhea in Cynomolgus Monkey by Alleviating Inflammation and Modulating Gut Microbiota
Source: Biomedicines. 2022 Nov 23;10(12):3016. doi: 10.3390/biomedicines10123016 (PMC9775123; doi:10.3390/biomedicines10123016)
Supplement: Supplementary file 1 [file biomedicines-10-03016-s001.zip]

Archive with 1 entries (1 files):
- biomedicines-1996738-supplementary.pdf
